# Supplementary material for: Facilitators, barriers, and changes in POCUS use: longitudinal follow-up after participation in a national point-of-care ultrasound training course in Japan
Source: Ultrasound J. 2024 Jul 8;16:34. doi: 10.1186/s13089-024-00384-3 (PMC11231124; doi:10.1186/s13089-024-00384-3)
Supplement: Supplementary file 1 — Additional file 1: Point of care Ultrasound Course Contents [file 13089_2024_384_MOESM1_ESM.xlsx]

## Sheet: Sheet1
Additional file 1: Simulation course contents
Educational domains of didactic lectures
Lecture 1	FOCUS (40 min)
Lecture 2	Lung and vascular (45 min)
Lecture 3	Abdomen (45 min)
Lecture 4	Shock assessment (45 min)
Lecture 5	Multiple case studies (45 min)
Educational domains of the hands-on sessions
Session No.	Domains	Learning contents
Hands-on 1-3	FOCUS	Image acquisition of PLAX, PSAX, A4C, S4C, and IVC views
		Interpretation of LV systolic function, pericardial effusion, and IVC
Hands-on 4	Vascular	Image acquisition of lower extremity veins
		Compression study of lower extremity veins
Hands-on 5	Lung	Image acquisition of lung
		Recognition of ultrasound pattern of normal lung (i.e., Lung sliding, A-lines )
Hands-on 6	Abdomen	Image acquisition of normal abdominal organs (i.e., Kidney, Gall bladder, Aorta, Bladder )
Abbreviations: FOCUS Focused cardiac ultrasound, PLAX Parasternal long-axis view, PSAX Parasternal short-axis, mid-ventricular level view, A4C Apical 4-chamber view, S4C Subcostal 4-chamber view, IVC Inferior vena cava, LV Left ventricular
