# Supplementary material for: Facilitators, barriers, and changes in POCUS use: longitudinal follow-up after participation in a national point-of-care ultrasound training course in Japan
Source: Ultrasound J. 2024 Jul 8;16:34. doi: 10.1186/s13089-024-00384-3 (PMC11231124; doi:10.1186/s13089-024-00384-3)
Supplement: Supplementary file 2 — Additional file 2: Point of care Ultrasound Post-course Survey Questions [file 13089_2024_384_MOESM2_ESM.xlsx]

## Sheet: Additional file 2
Additional file 2: List of Survey Question Items
What is your clinical rank?
What is your institution?
What is your department?
Which POCUS courses have you attended? (Within the 12 courses from 2017 to 2019 )
What is the average number of times you have perform Cardiac US in the past year? Four times or more than a month (More than once a week), Two or three times a month, Less than once a month, Never
What is the average number of times you have perform lung US in the past year? Four times or more than a month (More than once a week), Two or three times a month, Less than once a month, Never
What is the average number of times you have perform vasculaer US of the lower extremities in the past year? Four times or more than a month (More than once a week), Two or three times a month, Less than once a month, Never
What is the average number of times you have perform abdominal US in the past year? Four times or more than a month (More than once a week), Two or three times a month, Less than once a month, Never
Has the number of performing overall POCUS increased compared to before the course?
If yes, what is the reason? Please select from the following options (multiple choice)
If no, what is the reason? Please select from the following options (multiple choice)
Has the number of performing Cardiac US increased compared to before the course?
If yes, what is the reason? Please select from the following options (multiple choice)
If no, what is the reason? Please select from the following options (multiple choice)
Has the number of performing lung US increased compared to before the course?
If yes, what is the reason? Please select from the following options (multiple choice)
If no, what is the reason? Please select from the following options (multiple choice)
Has the number of performing vascular US of lower extremities increased compared to before the course?
If yes, what is the reason? Please select from the following options (multiple choice)
If no, what is the reason? Please select from the following options (multiple choice)
Has the number of performing abdominal US increased compared to before the course?
If yes, what is the reason? Please select from the following options (multiple choice)
If no, what is the reason? Please select from the following options (multiple choice)
What are the factors that become barriers to performing POCUS ? (multiple choice)
What are the factors that become facilitators to performing POCUS ? (multiple choice)
POCUS: Point of care ultrasound
US: Ultrasonography
